# Supplementary material for: Developmental cues are encoded by the combinatorial phosphorylation of Arabidopsis RETINOBLASTOMA-RELATED protein RBR1
Source: EMBO J. 2024 Oct 28;43(24):6656–78. doi: 10.1038/s44318-024-00282-3 (PMC11649800; doi:10.1038/s44318-024-00282-3)
Supplement: Supplementary file 3 — Movie EV1 [file 44318_2024_282_MOESM3_ESM.zip]

Archive with 2 entries (2 files):
- Movie_EV1.mov
- readme.txt
