# Supplementary material for: Developmental cues are encoded by the combinatorial phosphorylation of Arabidopsis RETINOBLASTOMA-RELATED protein RBR1
Source: EMBO J. 2024 Oct 28;43(24):6656–78. doi: 10.1038/s44318-024-00282-3 (PMC11649800; doi:10.1038/s44318-024-00282-3)
Supplement: Supplementary file 3 — Movie EV1 [file 44318_2024_282_MOESM3_ESM.zip › readme.txt]

Movie EV1. Z-stack confocal images of mPS-PI stained embryo from a non-germinated seed of [N-,P-,C-]16 primary transformants in the amiGO genetic background. Seeds were stratified for 4 days before sowing and imaged 4 days after sowing (das). Same embryo as that in the middle pane of Figure 6A. A total of 39 slices were acquired with a 1μm z-step size. Scale bar 50 μm.
