# Supplementary material for: Developmental cues are encoded by the combinatorial phosphorylation of Arabidopsis RETINOBLASTOMA-RELATED protein RBR1
Source: EMBO J. 2024 Oct 28;43(24):6656–78. doi: 10.1038/s44318-024-00282-3 (PMC11649800; doi:10.1038/s44318-024-00282-3)
Supplement: Supplementary file 4 — Movie EV2 [file 44318_2024_282_MOESM4_ESM.zip › readme.txt]

Movie EV1. Z-stack confocal images of mPS-PI stained embryo from a non-germinated seed of [N0,P-,C-]9 primary transformants in the Col-0 genetic background. Seeds were stratified for 4 days before sowing and imaged 4 days after sowing (das). A total of 50 slices were acquired with a 1μm z-step size. Scale bar 50 μm.
